# Supplementary material for: Evaluating online health information on PIFP: A cross-platform analysis of content quality and readability
Source: Sci Rep. 2025 Nov 18;15:40578. doi: 10.1038/s41598-025-24426-5 (PMC12627093; doi:10.1038/s41598-025-24426-5)
Supplement: Supplementary file 1 — Supplementary Material 1 [file 41598_2025_24426_MOESM1_ESM.xlsx]

## Sheet: Sheet1
	site	Affiliation	Specialisation	Country of origin	Content type
1	https://en.m.wikipedia.org/wiki/Atypical_facial_pain	2	1	3	1	Affiliation	1	Commercial
2	https://neurologyspineandpain.com/conditions/atypical-face-pain/	1	1	3	1		2	Non-profit organisation
3	https://www.pijn.com/en/atypical-facial-pain	1	1	2	1		3	Universities
4	https://my.clevelandclinic.org/health/diseases/21822-atypical-face-pain	2	1	3	1		4	Governmental
5	https://www.pijn.com/en/atypical-facial-pain-0	1	1	6	1
6	https://www.jeffersonhealth.org/conditions-and-treatments/atypical-facial-pain	2	1	3	1	Specialisation	1	Exclusively related to AFP
7	https://www.neurosurgeonsofnewjersey.com/blog/atypical-facial-pain-treatment/	1	1	3	1		2	Partly related to AFP
8	https://www.palashpainclinic.com/atypical-face-pain/	1	1	1	1		3	not related
9	https://www.neurosurgeonsofnewjersey.com/blog/atypical-facial-pain-symptoms/	1	1	3	1
10	https://www.ruh.nhs.uk/patients/services/clinical_depts/oral_surgery/documents/Persistent_orofacial_pain.pdf	4	1	4	1	Country of origin	1	India
11	https://texasnasc.com/atypical-facial-pain/	1	1	3	1		2	netherland
12	https://www.fredcohenmd.com/atypical-facial-pain	1	1	3	1		3	USA
13	https://personalizedpaincare.com/blog/should-you-seek-treatment-for-atypical-facial-pain/	1	1	3	1		4	UK
14	https://www.templehealth.org/services/conditions/atypical-facial-pain	2	1	3	1		5	Singapore
15	https://www.nuraclinics.com/conditions/head-and-face-pain/trigeminal-neuralgia-and-atypical-face-pain/	1	1	3	1		6	not mentioned
16	http://lapaindoctor.com/facial-pain.aspx	1	2	3	1
17	https://www.neurosurgery.columbia.edu/patient-care/conditions/atypical-facial-pain	3	1	3	1	Content type	1	Medical facts
18	https://dfwregenerativemedicine.com/facial-pain-atypical-facial-pain-dallas-ft-worth-arlington-tx/	1	1	3	1		2	Clinical trials
19	Atypical Facial Pain - Westport Headache Institute	1	1	3	1		3	Human interest stories
20	https://www.paincarecenter.com.sg/pain-conditions/atypical-facial-pain/	1	1	5	1		4	Questions and answers
21	https://ainsworthinstitute.com/conditions/facial-pain/	1	2	3	1
22	https://bisom.org.uk/wp-content/uploads/2020/08/PIFP-PIL.pdf	2	1	4	1
23	https://www.londonpainclinic.com/conditions/atypical-facial-pain/	1	1	4	1
24	https://nyulangone.org/conditions/atypical-facial-pain/diagnosis	2	1	3	1
25	https://northjerseyinterventionalpain.com/atypical-facial-pain/	1	1	3	4
26	https://qwarkhealth.com/conditions/atypical-face-pain/	1	1	3	1
27	https://rapaindocs.com/conditions/atypical-facial-pain/	1	1	3	1
28	https://mvmhealth.com/conditions/atypical-facial-pain/	1	1	3	1
29	https://www.stalybridgedentalcare.co.uk/treatments/other/chronic_facial_pain	1	2	4	1
30	https://www.dovemed.com/health-topics/explore-signs-symptoms/atypical-face-pain	1	1	3	1
31	https://www.drugs.com/cg/atypical-facial-pain.html	1	1	3	1
32	https://sahourypainclinic.com/pain-clinic/diseases-and-symptoms/atypical-facial-pain/	1	3	3	1
33	https://www.bassmedicalgroup.com/blog-post/how-facial-pain-could-be-linked-to-a-neurological-issue	1	3	3	1
34	https://www.suburbantmjcenter.com/atypical-facial-pain-connection-to-tmj-disorders	1	1	3	1
35	https://www.ohsu.edu/brain-institute/understanding-facial-pain	1	3	3	1
36	https://wellfordclinics.com/condition/atypical-facial-pain/	1	1	1	1
37	https://painclinicofindia.com/index.php/what-we-treat/atypical-face-pain-treatment-clinic-in-mumbai.html	1	1	1	1
38	https://nyulangone.org/conditions/atypical-facial-pain	2	1	3	1
39	https://www.westportheadache.com/atypical-facial-pain/	1	1	3	1
40	https://www.omararnaout.com/patient-education/trigeminal-neuralgia-versus-atypical-facial-pain	1	2	3	1
41	https://www.brainandspine.org.uk/wp-content/uploads/2022/10/BSF_Face-Pain-A5-booklet.pdf	2	1	4	1
42	https://surgeryforpaindisorders.com/persistent-idiopathic-facial-pain/	1	1	3	1
43	https://dvpainandspine.com/atypical-facial-pain/	1	1	3	4
	10 most common questions asked about AFP and PIFP using ChatGPT and Gemini
1	What is atypical facial pain
2	What causes atypical facial pain
3	How is atypical facial pain different from trigeminal neuralgia
4	What are the common symptoms of atypical facial pain
5	Can atypical facial pain be treated
6	Is atypical facial pain a form of neuralgia
7	Can stress or anxiety cause atypical facial pain
8	What tests are done to diagnose atypical facial pain
9	Can atypical facial pain go away on its own
10	Is atypical facial pain related to dental problems
	very short
	excluded
	duplicate
	different
	broken link
